# Supplementary material for: ImmUQBench: a benchmark on uncertainty quantification of protein immunogenicity prediction
Source: Oxf Open Immunol. 2026 Mar 3;7(1):iqag003. doi: 10.1093/oxfimm/iqag003 (PMC12996882; doi:10.1093/oxfimm/iqag003)
Supplement: iqag003_Supplementary_Data [file iqag003_supplementary_data.zip]

Archive with 3 entries (3 files):
- 10-Mar-2026_061035_ImmUQBench-supplementary.pdf
- ImmUQBench-supplementary.pdf
- 09-Mar-2026_115118_ImmUQBench-supplementary.pdf
